# Supplementary material for: Respiratory Syncytial Virus G Protein Sequence Variability among Isolates from St. Petersburg, Russia, during the 2013–2014 Epidemic Season
Source: Viruses. 2021 Jan 17;13(1):119. doi: 10.3390/v13010119 (PMC7830914; doi:10.3390/v13010119)
Supplement: Supplementary file 1 [file viruses-13-00119-s001.zip]

Archive with 3 entries (3 files):
- Supplementary figure 1.pdf
- Supplementary figure 2.pdf
- Supplementary table 1.pdf
